# Supplementary material for: Biofortification (Se): Does it increase the content of phenolic compounds in virgin olive oil (VOO)?
Source: PLoS One. 2017 Apr 27;12(4):e0176580. doi: 10.1371/journal.pone.0176580 (PMC5407816; doi:10.1371/journal.pone.0176580)
Supplement: S1 Table — Table of original data. (XLSX) [file pone.0176580.s001.xlsx]

## Sheet: Dataset
S1 Table.
Rep	Tratt	Harv	Year	Selenium	PAL	Phenols	ChlorTot	Carotenoids
1	0	1	1	12	109.421	19856	0.211888	0.035
1	0	2	1	12.3	100.56	18512	0.262459	0.0264697
1	0	3	1	18	98.65	17265	0.123402	0.0217127
1	0	4	1	12	90.25	16598	0.101468	0.0199624
1	0	5	1	23	91.23	17568	0.0820909	0.0190234
1	0	6	1	21	98.96	13265	0.0643166	0.015
1	0	7	1	15	78.63	12598	0.0480036	0.0138148
1	0	8	1	21	75.23	10900.2	0.0428221	0.0132986
1	100	1	1	15.6	138.23	20156	0.22082	0.042
1	100	2	1	67.68	154.63	22356	0.25678	0.035
1	100	3	1	60.23	184.56	22458	0.20787	0.029
1	100	4	1	325	130.23	21563	0.130586	0.025
1	100	5	1	526	123.32	15645	0.0780759	0.026
1	100	6	1	556	105.32	15896	0.0747066	0.015
1	100	7	1	269	98.95	11549	0.0411041	0.0112135
1	100	8	1	318	88.96	10436	0.0338845	0.011
1	0	1	2	18.6	136.65	15652	0.159306	0.0278436
1	0	2	2	15.6	132.23	15426	0.116661	0.0239602
1	0	3	2	21.6	135.63	15487	0.112384	0.0225391
1	0	4	2	16.3	98.9	16985	0.115117	0.0215357
1	0	5	2	21.6	89.32	13562	0.0668958	0.0177897
1	0	6	2	21	81.23	12546	0.037194	0.0138343
1	0	7	2	15.6	63.3	13625	0.0265788	0.0111011
1	0	8	2	21.3	54.23	11458	0.0248846	0.0100026
1	100	1	2	32	145.36	17859	0.198996	0.0330759
1	100	2	2	40.5	155.63	19856	0.158186	0.0215671
1	100	3	2	49.6	165.36	19856	0.138301	0.0198996
1	100	4	2	154.6	121.36	17898	0.105775	0.0161598
1	100	5	2	110.3	102.23	16869	0.095441	0.0126899
1	100	6	2	189.6	95.32	15487	0.0853155	0.0126456
1	100	7	2	189.3	88.96	14584	0.0687433	0.0113786
1	100	8	2	201	90.23	12012	0.0628731	0.0080795
2	0	1	1	10	123.36	19254	0.225845	0.039
2	0	2	1	10.5	158.69	18962	0.215739	0.0284096
2	0	3	1	19	145.63	17985	0.112977	0.0241313
2	0	4	1	19	188.65	16789	0.108923	0.0212958
2	0	5	1	19	118.85	16584	0.0766047	0.022928
2	0	6	1	12	135.98	12365	0.0646348	0.0145689
2	0	7	1	18	145.65	13569	0.0447343	0.0129389
2	0	8	1	18	99.98	9898	0.0328964	0.0135165
2	100	1	1	12.6	125.63	21521	0.267483	0.0300406
2	100	2	1	66	135.63	23569	0.25946	0.0248058
2	100	3	1	58.9	189.36	21658	0.217446	0.0189223
2	100	4	1	405	189.63	20125	0.143102	0.0138177
2	100	5	1	756	154.63	16784	0.0926238	0.0146369
2	100	6	1	689	136.26	15458	0.0769803	0.0120501
2	100	7	1	205	105.23	12543	0.0470377	0.0124846
2	100	8	1	352	99.23	12302	0.033985	0.00899593
2	0	1	2	12.6	133.96	14589	0.172575	0.0263697
2	0	2	2	12.6	131.2	14589	0.153425	0.0281134
2	0	3	2	19.8	131.2	15489	0.102763	0.0257949
2	0	4	2	18.6	89.96	14875	0.120517	0.0220786
2	0	5	2	20.6	81.23	12546	0.0574245	0.0155646
2	0	6	2	15.6	78.63	14254	0.0614733	0.0156211
2	0	7	2	17.8	75.69	11254	0.042677	0.0128929
2	0	8	2	17.6	51.2	8954	0.0354817	0.0109953
2	100	1	2	28.9	146.23	16547	0.208397	0.0322196
2	100	2	2	48.9	159.32	18457	0.17065	0.0242861
2	100	3	2	55.6	165.32	19854	0.156798	0.0193844
2	100	4	2	125.6	119.63	19854	0.0950798	0.0123956
2	100	5	2	112.6	108.25	16789	0.0855318	0.012963
2	100	6	2	195.6	98.32	16525	0.0715759	0.0130794
2	100	7	2	187.8	84.23	15894	0.052869	0.0132152
2	100	8	2	156.6	91.23	11874	0.0649497	0.0102017
3	0	1	1	9	121.23	19652	0.206623	0.0255732
3	0	2	1	11.2	107.54	17896	0.225489	0.0264697
3	0	3	1	11	95.23	16985	0.123591	0.0252766
3	0	4	1	15	98.96	15487	0.105934	0.0398401
3	0	5	1	12	95.32	15784	0.100968	0.0245812
3	0	6	1	14	89.32	15786	0.0832094	0.0151288
3	0	7	1	22	81.25	11564	0.0532481	0.0136459
3	0	8	1	15	70.21	9745	0.0332994	0.0141614
3	100	1	1	18.9	144.56	20452	0.234426	0.039
3	100	2	1	62.3	142.62	2198	0.254783	0.032
3	100	3	1	57	168.96	21454	0.247219	0.0229424
3	100	4	1	312	181.7	20126	0.149249	0.018
3	100	5	1	489	135.23	17458	0.0977374	0.015
3	100	6	1	845	107.23	16325	0.0860363	0.0119473
3	100	7	1	222	99.63	14253	0.0491095	0.012
3	100	8	1	321	89.63	11254	0.0392358	0.0110467
3	0	1	2	9	145.63	14598	0.194965	0.0343048
3	0	2	2	12.7	119.66	15463	0.144298	0.0294899
3	0	3	2	15.6	138.56	16548	0.103537	0.0152211
3	0	4	2	15	88.89	14587	0.114568	0.0248462
3	0	5	2	13.1	82.12	13652	0.0762969	0.018651
3	0	6	2	14.5	81.33	14587	0.054324	0.0152917
3	0	7	2	21.6	60.32	12015	0.0518678	0.0114734
3	0	8	2	16.5	55.63	8745	0.0557374	0.0130482
3	100	1	2	25.6	144.56	16895	0.195851	0.0294261
3	100	2	2	42.3	166.33	19563	0.155834	0.024
3	100	3	2	52.6	133.63	19854	0.140219	0.0229424
3	100	4	2	126.6	118.63	18965	0.103338	0.0159982
3	100	5	2	125.3	101.25	17012	0.0875915	0.0128568
3	100	6	2	187.5	98.96	17458	0.097594	0.0142523
3	100	7	2	198.3	95.63	14254	0.0630395	0.0117602
3	100	8	2	178.6	91.32	11458	0.0464194	0.012512

## Sheet: Metadata
Rep	Number of replicate
Tratt	Treated (100) and Untreated (0)
Harv	Harvesting time (from 1 to 8)
Year	Year (2013 = 1 and 2014 = 2)
Selenium	Selenium concentration in olives (ng/g)
PAL	Changes in PAL activity (L-phenylalanine ammonia-lyase) expressed as micro-M cinnamic acid (mg of protein • h)-1, of Olea europea L. olive fruit
Phenols	Total phenols (mg/kg of gallic acid FW)
ChlorTot	Contents in chlorophyll (a+b) as mg/g FW
Carotenoids	Content in carotenoids (mg/g FW)
